# Supplementary material for: Antitumor Effects of Intravenous Natural Killer Cell Infusion in an Orthotopic Glioblastoma Xenograft Murine Model and Gene Expression Profile Analysis
Source: Int J Mol Sci. 2024 Feb 19;25(4):2435. doi: 10.3390/ijms25042435 (PMC10889440; doi:10.3390/ijms25042435)
Supplement: Supplementary file 1 [file ijms-25-02435-s001.zip]

Archive with 1 entries (1 files):
- ijms-2840061-supplementary.xlsx
