# Supplementary material for: Antitumor Effects of Intravenous Natural Killer Cell Infusion in an Orthotopic Glioblastoma Xenograft Murine Model and Gene Expression Profile Analysis
Source: Int J Mol Sci. 2024 Feb 19;25(4):2435. doi: 10.3390/ijms25042435 (PMC10889440; doi:10.3390/ijms25042435)
Supplement: Supplementary file 1 [file ijms-25-02435-s001.zip › ijms-2840061-supplementary.xlsx]

## Sheet: Table 1
	table 1
	GSC	ECM	chemokine	chemokine receptor	NK activation receptor ligand	NK inhibitory receptor ligand
	STAT3	CDH1	CCL1	CCR1	CD70	CD274
	SOX2	CFTR	CCL2	CCR2	CFP	CDH1
	PROM1	COL1A1	CCL3	CCR3	CLEC2B	CDH2
	POU5F1	COL4A6	CCL4	CCR4	ITGB2	CDH4
	PDGFRA	COL6A1	CCL5	CCR5	MICA	CEACAM1
	NOTCH2	FN1	CCL7	CCR6	NCR3LG1	HMGB1
	NES	LAMA1	CCL8	CCR7	NID1	LGALS9
	NANOG	LTBP1	CCL11	CCR8	PDGFD	PTDSS1
	MYC	LUM	CCL13	CCR9	TNFSF4	COL17A1
	MSI1	MMP16	CCL14	CCR10	TNFSF9	PVR
	L1CAM	SNED1	CCL16	CCRL2		HLA-E
	ITGA6	SUSD5	CCL17	CX3CR1
	FUT4		CCL18	CXCR1
	CXCR4		CCL19	CXCR2
	CDH5		CCL20	CXCR3
	CD44		CCL21	CXCR4
			CCL22	CXCR5
			CCL23	CXCR6
			CCL24	XCR1
			CCL25
			CCL26
			CCL27
			CCL28
			CX3CL1
			CXCL1
			CXCL2
			CXCL3
			CXCL5
			CXCL6
			CXCL8
			CXCL9
			CXCL10
			CXCL11
			CXCL12
			CXCL13
			CXCL14
			CXCL16
			CXCL17
			XCL1
			XCL2
	Table 1. Gene symbol list analyzed by microarray.

## Sheet: Table S2a
#%result_name=Analysis_2
#%array_type=Clariom_S_Human
#%annotation=Clariom_S_Human.r1.na36.hg38.a1.transcript.csv
#%comparison=NK vs Ctr
ID	NK Avg (log2)	Ctr Avg (log2)	NK Expressed	Ctr Expressed	Fold Change	Gene Symbol	Description	Group
TC0800008845.hg.1	5.17	6.35	T	T	-2.25	MYC	v-myc avian myelocytomatosis viral oncogene homolog	Multiple_Complex
TC0100015483.hg.1	8.28	8.72	T	T	-1.35	NOTCH2	notch 2	Multiple_Complex
TC0100016016.hg.1	7.4	7.55	T	T	-1.11	NES	nestin	Multiple_Complex
TC0200014414.hg.1	7.15	6.6	T	T	1.46	CXCR4	chemokine (C-X-C motif) receptor 4	Multiple_Complex
TC0300009632.hg.1	11.65	10.65	T	T	2.01	SOX2	SRY box 2	Coding
TC0400012796.hg.1	9.48	9.69	T	T	-1.16	PDGFRA	platelet-derived growth factor receptor, alpha polypeptide	Multiple_Complex
TC0400012903.hg.1	5.54	5.23	T	T	1.24	PROM1	prominin 1	Multiple_Complex
TC0600011406.hg.1	4.3	4.69	T	T	-1.31	POU5F1	POU class 5 homeobox 1	Multiple_Complex
TC0X00011413.hg.1	8.08	7.63	T	T	1.37	L1CAM	L1 cell adhesion molecule	Multiple_Complex
TC1100007273.hg.1	8.87	10.55	T	T	-3.21	CD44	CD44 molecule (Indian blood group)	Multiple_Complex
TC1100013081.hg.1	4.07	3.97	T	T	1.08	FUT4	fucosyltransferase 4 (alpha (1,3) fucosyltransferase, myeloid-specific)	Coding
TC1200006688.hg.1	5.26	4.84	F	F	1.34	NANOG	Nanog homeobox	Multiple_Complex
TC1200012159.hg.1	6.84	5.58	T	T	2.39	MSI1	musashi RNA binding protein 1	Multiple_Complex
TC1600008119.hg.1	5.21	4.97	T	T	1.18	CDH5	cadherin 5, type 2 (vascular endothelium)	Multiple_Complex
TC1700010721.hg.1	8.09	9.35	T	T	-2.39	STAT3	signal transducer and activator of transcription 3 (acute-phase response factor)	Multiple_Complex
Table S2 DABG values in NKC treated or non-treated intracranial tumor for each gene; GSC (a), ECM (b), chemokines (c), chemokine receptors (d), NK cell activation receptor ligands (e), and NK cell inhibitory receptor ligands (f).

## Sheet: Table S2b
#%result_name=Analysis_2
#%array_type=Clariom_S_Human
#%annotation=Clariom_S_Human.r1.na36.hg38.a1.transcript.csv
#%comparison=NK vs Ctr
ID	NK Avg (log2)	Ctr Avg (log2)	NK Expressed	Ctr Expressed	Fold Change	Gene Symbol	Description	Group
TC0200007200.hg.1	9.49	10.1	T	T	-1.52	LTBP1	latent transforming growth factor beta binding protein 1	Multiple_Complex
TC0200011379.hg.1	8.6	10.96	T	T	-5.12	SNED1	sushi, nidogen and EGF-like domains 1	Multiple_Complex
TC0200015650.hg.1	9.59	11.73	T	T	-4.42	FN1	fibronectin 1	Multiple_Complex
TC0300010668.hg.1	5.74	5.63	T	T	1.08	SUSD5	sushi domain containing 5	Coding
TC0700013443.hg.1	4.66	4.43	F	F	1.17	CFTR	cystic fibrosis transmembrane conductance regulator	Multiple_Complex
TC0800011041.hg.1	8.91	8.09	T	T	1.77	MMP16	matrix metallopeptidase 16 (membrane-inserted)	Multiple_Complex
TC0X00010484.hg.1	6.27	5.57	T	T	1.63	COL4A6	collagen, type IV, alpha 6	Multiple_Complex
TC1200011495.hg.1	5.98	6.43	T	T	-1.36	LUM	lumican	Multiple_Complex
TC1600008209.hg.1	4.89	4.29	F	F	1.52	CDH1	cadherin 1, type 1	Multiple_Complex
TC1700011088.hg.1	6.01	6.57	T	T	-1.48	COL1A1	collagen, type I, alpha 1	Multiple_Complex
TC1800007986.hg.1	5.48	4.41	T	F	2.09	LAMA1	laminin, alpha 1	Multiple_Complex
TC2100007446.hg.1	8.98	12.03	T	T	-8.29	COL6A1	collagen, type VI, alpha 1	Multiple_Complex
Table S2 DABG values in NKC treated or non-treated intracranial tumor for each gene; GSC (a), ECM (b), chemokines (c), chemokine receptors (d), NK cell activation receptor ligands (e), and NK cell inhibitory receptor ligands (f).

## Sheet: Table S2c
#%result_name=Analysis_2
#%array_type=Clariom_S_Human
#%annotation=Clariom_S_Human.r1.na36.hg38.a1.transcript.csv
#%comparison=NK vs Ctr
ID	NK Avg (log2)	Ctr Avg (log2)	NK Expressed	Ctr Expressed	Fold Change	Gene Symbol	Description	Group
TC0500012107.hg.1	8.1	5.07	T	T	8.19	CXCL14	chemokine (C-X-C motif) ligand 14	Multiple_Complex
TC1700007561.hg.1	6.94	5.72	T	T	2.33	CCL13	chemokine (C-C motif) ligand 13	Coding
TC1700007559.hg.1	5.49	4.4	T	T	2.12	CCL11	chemokine (C-C motif) ligand 11	Multiple_Complex
TC0900009915.hg.1	7.7	6.64	T	T	2.09	CCL19	chemokine (C-C motif) ligand 19	Multiple_Complex
TC1700007558.hg.1	5.36	4.61	T	T	1.68	CCL7	chemokine (C-C motif) ligand 7	Multiple_Complex
TC1600007999.hg.1	5.31	4.59	T	T	1.65	CX3CL1	chemokine (C-X3-C motif) ligand 1	Coding
TC0700011560.hg.1	3.92	3.26	T	F	1.58	CCL26	chemokine (C-C motif) ligand 26	Coding
TC0100016337.hg.1	4.27	3.62	T	F	1.57	XCL2	chemokine (C motif) ligand 2	Coding
TC1700007560.hg.1	5.35	4.71	T	T	1.56	CCL8	chemokine (C-C motif) ligand 8	Coding
TC0400011015.hg.1	5.39	4.8	T	T	1.51	CXCL3	chemokine (C-X-C motif) ligand 3	Multiple_Complex
TC1700010454.hg.1	5.84	5.27	T	T	1.49	CCL16	chemokine (C-C motif) ligand 16	Coding
TC0200010980.hg.1	4.67	4.16	T	F	1.43	CCL20	chemokine (C-C motif) ligand 20	Multiple_Complex
TC0500010639.hg.1	4.79	4.28	T	T	1.43	CCL28	chemokine (C-C motif) ligand 28	Multiple_Complex
TC1900006874.hg.1	6.11	5.65	T	T	1.38	CCL25	chemokine (C-C motif) ligand 25	Coding
TC0400011014.hg.1	6.96	6.5	T	T	1.38	CXCL5	chemokine (C-X-C motif) ligand 5	Multiple_Complex
TC1700010393.hg.1	6.32	5.88	T	T	1.36	CCL1	chemokine (C-C motif) ligand 1	Coding
TC1600008000.hg.1	7.36	6.93	T	T	1.35	CCL17	chemokine (C-C motif) ligand 17	Coding
TC1700010456.hg.1	6.52	6.1	T	T	1.34	CCL23	chemokine (C-C motif) ligand 23	Coding
TC0700011561.hg.1	6.34	6	T	T	1.27	CCL24	chemokine (C-C motif) ligand 24	Coding
TC0400011053.hg.1	4.25	3.92	F	F	1.26	CXCL10	chemokine (C-X-C motif) ligand 10	Coding
TC1900010805.hg.1	6.44	6.11	T	T	1.25	CXCL17	chemokine (C-X-C motif) ligand 17	Coding
TC0100010532.hg.1	4.29	4.07	F	F	1.17	XCL1	chemokine (C motif) ligand 1	Coding
TC0400007918.hg.1	3.88	3.68	T	T	1.15	CXCL13	chemokine (C-X-C motif) ligand 13	Multiple_Complex
TC1600007997.hg.1	4.25	4.06	F	F	1.14	CCL22	chemokine (C-C motif) ligand 22	Multiple_Complex
TC1700010447.hg.1	5.61	5.42	T	T	1.14	CCL5	chemokine (C-C motif) ligand 5	Coding
TC1700009528.hg.1	3.96	3.79	F	F	1.12	CXCL16	chemokine (C-X-C motif) ligand 16	Multiple_Complex
TC0400011052.hg.1	5.46	5.34	T	T	1.09	CXCL9	chemokine (C-X-C motif) ligand 9	Coding
TC0400007840.hg.1	5.05	4.93	T	F	1.08	CXCL1	chemokine (C-X-C motif) ligand 1 (melanoma growth stimulating activity, alpha)	Multiple_Complex
TC0900009914.hg.1	9.56	9.55	T	T	1	CCL27	chemokine (C-C motif) ligand 27	Multiple_Complex
TC0400011018.hg.1	6.14	6.14	T	T	-1	CXCL2	chemokine (C-X-C motif) ligand 2	Multiple_Complex
TC0400011054.hg.1	5.16	5.21	T	T	-1.04	CXCL11	chemokine (C-X-C motif) ligand 11	Coding
TC1000010468.hg.1	7.15	7.24	T	T	-1.06	CXCL12	chemokine (C-X-C motif) ligand 12	Multiple_Complex
TC0900009916.hg.1	5.39	5.55	T	T	-1.12	CCL21	chemokine (C-C motif) ligand 21	Coding
TC0400012814.hg.1	4.5	4.83	T	T	-1.25	CXCL6	chemokine (C-X-C motif) ligand 6	Multiple_Complex
TC1700007557.hg.1	6.1	6.52	T	T	-1.34	CCL2	chemokine (C-C motif) ligand 2	Multiple_Complex
TC0400007836.hg.1	6.36	6.8	T	T	-1.36	CXCL8	chemokine (C-X-C motif) ligand 8	Multiple_Complex
TC1700010459.hg.1	4.58	5.26	T	T	-1.6	CCL3	chemokine (C-C motif) ligand 3	Multiple_Complex
TC1700007617.hg.1	4.6	5.34	T	T	-1.67	CCL18	chemokine (C-C motif) ligand 18	Multiple_Complex
Table S2 DABG values in NKC treated or non-treated intracranial tumor for each gene; GSC (a), ECM (b), chemokines (c), chemokine receptors (d), NK cell activation receptor ligands (e), and NK cell inhibitory receptor ligands (f).

## Sheet: Table S2d
#%result_name=Analysis_2
#%array_type=Clariom_S_Human
#%annotation=Clariom_S_Human.r1.na36.hg38.a1.transcript.csv
#%comparison=NK vs Ctr
ID	NK Avg (log2)	Ctr Avg (log2)	NK Expressed	Ctr Expressed	Fold Change	Gene Symbol	Description	Group
TC0200010785.hg.1	6.82	6.78	T	T	1.03	CXCR2	chemokine (C-X-C motif) receptor 2	Multiple_Complex
TC0200014414.hg.1	7.15	6.6	T	T	1.46	CXCR4	chemokine (C-X-C motif) receptor 4	Multiple_Complex
TC0200015714.hg.1	4.18	4.87	F	T	-1.6	CXCR1	chemokine (C-X-C motif) receptor 1	Multiple_Complex
TC0300006985.hg.1	5.71	5.91	T	T	-1.14	CCR4	chemokine (C-C motif) receptor 4	Coding
TC0300007096.hg.1	4.45	4.27	T	T	1.13	CCR8	chemokine (C-C motif) receptor 8	Multiple_Complex
TC0300007247.hg.1	5.92	5.93	T	T	-1	CCR9	chemokine (C-C motif) receptor 9	Multiple_Complex
TC0300007251.hg.1	3.94	3.85	F	F	1.07	CXCR6	chemokine (C-X-C motif) receptor 6	Multiple_Complex
TC0300007255.hg.1	3.89	3.81	F	F	1.06	CCR3	chemokine (C-C motif) receptor 3	Multiple_Complex
TC0300007256.hg.1	7.29	6.86	T	T	1.35	CCR2	chemokine (C-C motif) receptor 2	Multiple_Complex
TC0300007257.hg.1	5.59	4.75	T	F	1.79	CCR5	chemokine (C-C motif) receptor 5 (gene/pseudogene)	Multiple_Complex
TC0300007259.hg.1	5.99	6.34	T	T	-1.27	CCRL2	chemokine (C-C motif) receptor-like 2	Multiple_Complex
TC0300010775.hg.1	5.07	5.03	T	F	1.03	CX3CR1	chemokine (C-X3-C motif) receptor 1	Coding
TC0300010937.hg.1	5.93	5.86	T	T	1.05	XCR1	chemokine (C motif) receptor 1	Multiple_Complex
TC0300010943.hg.1	4.53	4.81	T	T	-1.22	CCR1	chemokine (C-C motif) receptor 1	Coding
TC0600014204.hg.1	5.61	5.74	T	T	-1.1	CCR6	chemokine (C-C motif) receptor 6	Coding
TC0X00010005.hg.1	6.25	5.93	T	T	1.25	CXCR3	chemokine (C-X-C motif) receptor 3	Coding
TC1100009225.hg.1	6.16	5.96	T	T	1.14	CXCR5	chemokine (C-X-C motif) receptor 5	Coding
TC1700010630.hg.1	5.26	5.41	T	T	-1.11	CCR7	chemokine (C-C motif) receptor 7	Coding
TC1700010735.hg.1	4.42	4.3	T	T	1.08	CCR10	chemokine (C-C motif) receptor 10	Coding
Table S2 DABG values in NKC treated or non-treated intracranial tumor for each gene; GSC (a), ECM (b), chemokines (c), chemokine receptors (d), NK cell activation receptor ligands (e), and NK cell inhibitory receptor ligands (f).

## Sheet: Table S2e
#%result_name=Analysis_2
#%array_type=Clariom_S_Human
#%annotation=Clariom_S_Human.r1.na36.hg38.a1.transcript.csv
#%comparison=NK vs Ctr
ID	NK Avg (log2)	Ctr Avg (log2)	NK Expressed	Ctr Expressed	Fold Change	Gene Symbol	Description	Group
TC0100016431.hg.1	4.6	4.83	F	F	-1.18	TNFSF4	tumor necrosis factor (ligand) superfamily, member 4	Multiple_Complex
TC0100017844.hg.1	7.47	5.73	T	T	3.35	NID1	nidogen 1	Multiple_Complex
TC0600014101.hg.1	6.43	6.25	T	T	1.13	MICA	MHC class I polypeptide-related sequence A	Coding
TC0X00009580.hg.1	4.47	4.29	T	T	1.13	CFP	complement factor properdin	Multiple_Complex
TC1100006966.hg.1	6.74	6.84	T	T	-1.07	NCR3LG1	natural killer cell cytotoxicity receptor 3 ligand 1	Multiple_Complex
TC1100012155.hg.1	5.19	4.01	T	T	2.27	PDGFD	platelet derived growth factor D	Coding
TC1200009881.hg.1	5.48	6.69	T	T	-2.32	CLEC2B	C-type lectin domain family 2, member B	Multiple_Complex
TC1900006804.hg.1	6.58	6.09	T	T	1.41	TNFSF9	tumor necrosis factor (ligand) superfamily, member 9	Multiple_Complex
TC1900009439.hg.1	5.08	7.57	T	T	-5.64	CD70	CD70 molecule	Multiple_Complex
TC2100007394.hg.1	5.61	5.12	T	F	1.4	ITGB2	Memczak2013 ANTISENSE, CDS, coding, INTERNAL best transcript NM_001127491	NonCoding
Table S2 DABG values in NKC treated or non-treated intracranial tumor for each gene; GSC (a), ECM (b), chemokines (c), chemokine receptors (d), NK cell activation receptor ligands (e), and NK cell inhibitory receptor ligands (f).

## Sheet: Table S2f
#%result_name=Analysis_2
#%array_type=Clariom_S_Human
#%annotation=Clariom_S_Human.r1.na36.hg38.a1.transcript.csv
#%comparison=NK vs Ctr
ID	NK Avg (log2)	Ctr Avg (log2)	NK Expressed	Ctr Expressed	Fold Change	Gene Symbol	Description	Group
TC0600007530.hg.1	5.55	7.31	T	T	-3.38	HLA-E	major histocompatibility complex, class I, E	Multiple_Complex
TC0800008295.hg.1	8.27	9.61	T	T	-2.55	PTDSS1	phosphatidylserine synthase 1	Multiple_Complex
TC0900006559.hg.1	6.73	7	T	T	-1.21	CD274	CD274 molecule	Multiple_Complex
TC1300008517.hg.1	10.19	10.56	T	T	-1.29	HMGB1	high mobility group box 1	Multiple_Complex
TC1600008209.hg.1	4.89	4.29	F	F	1.52	CDH1	cadherin 1, type 1	Multiple_Complex
TC1700012216.hg.1	6.81	6.95	T	T	-1.1	LGALS9	lectin, galactoside-binding, soluble, 9	Multiple_Complex
TC1800008358.hg.1	9.64	8.57	T	T	2.1	CDH2	cadherin 2, type 1, N-cadherin (neuronal)	Multiple_Complex
TC1900010807.hg.1	4.67	4.2	F	F	1.39	CEACAM1	carcinoembryonic antigen-related cell adhesion molecule 1 (biliary glycoprotein)	Multiple_Complex
TC1900011756.hg.1	6.59	6.63	T	T	-1.03	PVR	poliovirus receptor	Multiple_Complex
TC2000007973.hg.1	4.63	4.58	T	T	1.04	CDH4	cadherin 4, type 1, R-cadherin (retinal)	Multiple_Complex
Table S2 DABG values in NKC treated or non-treated intracranial tumor for each gene; GSC (a), ECM (b), chemokines (c), chemokine receptors (d), NK cell activation receptor ligands (e), and NK cell inhibitory receptor ligands (f).

## Sheet: Table S3a
#%result_name=external vs internal
#%array_type=Clariom_S_Human
#%annotation=Clariom_S_Human.r1.na36.hg38.a1.transcript.csv
#%comparison=NK external vs NK internal
ID	NK external Avg (log2)	NK internal Avg (log2)	NK external Expressed	NK internal Expressed	Fold Change	Gene Symbol	Description	Group
TC0100015483.hg.1	9.09	8.81	T	T	1.22	NOTCH2	notch 2	Multiple_Complex
TC0100016016.hg.1	8.58	9.7	T	T	-2.18	NES	nestin	Multiple_Complex
TC0200014414.hg.1	7.99	7.83	T	T	1.12	CXCR4	chemokine (C-X-C motif) receptor 4	Multiple_Complex
TC0300009632.hg.1	12.74	13.21	T	T	-1.38	SOX2	SRY box 2	Coding
TC0400012796.hg.1	12.02	11.27	T	T	1.68	PDGFRA	platelet-derived growth factor receptor, alpha polypeptide	Multiple_Complex
TC0400012903.hg.1	4.58	4.03	F	F	1.46	PROM1	prominin 1	Multiple_Complex
TC0600011406.hg.1	4.04	4.26	T	T	-1.16	POU5F1	POU class 5 homeobox 1	Multiple_Complex
TC0800008845.hg.1	5.03	4.61	T	T	1.33	MYC	v-myc avian myelocytomatosis viral oncogene homolog	Multiple_Complex
TC0X00011413.hg.1	6.55	7.74	T	T	-2.28	L1CAM	L1 cell adhesion molecule	Multiple_Complex
TC1100007273.hg.1	11.31	11.18	T	T	1.09	CD44	CD44 molecule (Indian blood group)	Multiple_Complex
TC1100013081.hg.1	4.79	5.14	T	T	-1.27	FUT4	fucosyltransferase 4 (alpha (1,3) fucosyltransferase, myeloid-specific)	Coding
TC1200006688.hg.1	4.5	4.09	F	F	1.34	NANOG	Nanog homeobox	Multiple_Complex
TC1200012159.hg.1	7.67	6.51	T	T	2.24	MSI1	musashi RNA binding protein 1	Multiple_Complex
TC1600008119.hg.1	5.83	4.56	T	F	2.42	CDH5	cadherin 5, type 2 (vascular endothelium)	Multiple_Complex
TC1700010721.hg.1	11.3	11.19	T	T	1.08	STAT3	signal transducer and activator of transcription 3 (acute-phase response factor)	Multiple_Complex
Table S3. DABG values in external and internal layer of the intracranial tumor for each gene; GSC (a), ECM (b), chemokines (c), chemokine receptors (d), NK cell activation receptor ligands (e), and NK cell inhibitory receptor ligands (f).

## Sheet: Table S3b
#%result_name=external vs internal
#%array_type=Clariom_S_Human
#%annotation=Clariom_S_Human.r1.na36.hg38.a1.transcript.csv
#%comparison=NK external vs NK internal
ID	NK external Avg (log2)	NK internal Avg (log2)	NK external Expressed	NK internal Expressed	Fold Change	Gene Symbol	Description	Group
TC0200007200.hg.1	10.9	9.1	T	T	3.48	LTBP1	latent transforming growth factor beta binding protein 1	Multiple_Complex
TC0200011379.hg.1	10.14	7.37	T	T	6.82	SNED1	sushi, nidogen and EGF-like domains 1	Multiple_Complex
TC0200015650.hg.1	11.24	10.46	T	T	1.72	FN1	fibronectin 1	Multiple_Complex
TC0300010668.hg.1	5.92	5.95	T	T	-1.02	SUSD5	sushi domain containing 5	Coding
TC0700013443.hg.1	3.64	3.89	F	F	-1.19	CFTR	cystic fibrosis transmembrane conductance regulator	Multiple_Complex
TC0800011041.hg.1	7.64	9.81	T	T	-4.5	MMP16	matrix metallopeptidase 16 (membrane-inserted)	Multiple_Complex
TC0X00010484.hg.1	5.71	4.22	T	T	2.8	COL4A6	collagen, type IV, alpha 6	Multiple_Complex
TC1200011495.hg.1	7.52	8.61	T	T	-2.11	LUM	lumican	Multiple_Complex
TC1600008209.hg.1	4.98	3.5	F	F	2.79	CDH1	cadherin 1, type 1	Multiple_Complex
TC1700011088.hg.1	7.23	7.74	T	T	-1.42	COL1A1	collagen, type I, alpha 1	Multiple_Complex
TC1800007986.hg.1	3.45	4.21	F	F	-1.7	LAMA1	laminin, alpha 1	Multiple_Complex
TC2100007446.hg.1	10.57	11.07	T	T	-1.42	COL6A1	collagen, type VI, alpha 1	Multiple_Complex
Table S3. DABG values in external and internal layer of the intracranial tumor for each gene; GSC (a), ECM (b), chemokines (c), chemokine receptors (d), NK cell activation receptor ligands (e), and NK cell inhibitory receptor ligands (f).

## Sheet: Table S3c
#%result_name=external vs internal
#%array_type=Clariom_S_Human
#%annotation=Clariom_S_Human.r1.na36.hg38.a1.transcript.csv
#%comparison=NK external vs NK internal
ID	NK external Avg (log2)	NK internal Avg (log2)	NK external Expressed	NK internal Expressed	Fold Change	Gene Symbol	Description	Group
TC0700011561.hg.1	6.86	4.48	T	T	5.23	CCL24	chemokine (C-C motif) ligand 24	Coding
TC1700007561.hg.1	7.49	6.08	T	T	2.64	CCL13	chemokine (C-C motif) ligand 13	Coding
TC0900009914.hg.1	9.55	8.34	T	T	2.32	CCL27	chemokine (C-C motif) ligand 27	Multiple_Complex
TC0400011052.hg.1	4.71	3.76	F	F	1.93	CXCL9	chemokine (C-X-C motif) ligand 9	Coding
TC1700010393.hg.1	7.22	6.38	T	T	1.79	CCL1	chemokine (C-C motif) ligand 1	Coding
TC1600007997.hg.1	4.08	3.45	F	F	1.55	CCL22	chemokine (C-C motif) ligand 22	Multiple_Complex
TC0100016337.hg.1	4.24	3.74	F	F	1.41	XCL2	chemokine (C motif) ligand 2	Coding
TC0100010532.hg.1	3.98	3.52	F	F	1.38	XCL1	chemokine (C motif) ligand 1	Coding
TC0700011560.hg.1	3.37	2.93	F	F	1.36	CCL26	chemokine (C-C motif) ligand 26	Coding
TC0500010639.hg.1	4.38	3.94	F	T	1.36	CCL28	chemokine (C-C motif) ligand 28	Multiple_Complex
TC1700007560.hg.1	5.06	4.62	T	T	1.36	CCL8	chemokine (C-C motif) ligand 8	Coding
TC1700010447.hg.1	5.66	5.25	F	T	1.33	CCL5	chemokine (C-C motif) ligand 5	Coding
TC1700007617.hg.1	4.07	3.67	F	F	1.32	CCL18	chemokine (C-C motif) ligand 18	Multiple_Complex
TC1900010805.hg.1	5.85	5.54	T	T	1.24	CXCL17	chemokine (C-X-C motif) ligand 17	Coding
TC0400007840.hg.1	5.19	4.93	F	F	1.2	CXCL1	chemokine (C-X-C motif) ligand 1 (melanoma growth stimulating activity, alpha)	Multiple_Complex
TC0400011014.hg.1	6.76	6.5	T	T	1.2	CXCL5	chemokine (C-X-C motif) ligand 5	Multiple_Complex
TC0200010980.hg.1	3.74	3.6	F	F	1.1	CCL20	chemokine (C-C motif) ligand 20	Multiple_Complex
TC0400007836.hg.1	5.72	5.58	T	T	1.1	CXCL8	chemokine (C-X-C motif) ligand 8	Multiple_Complex
TC0400011018.hg.1	6.2	6.08	T	T	1.09	CXCL2	chemokine (C-X-C motif) ligand 2	Multiple_Complex
TC0400007918.hg.1	3.53	3.42	T	T	1.08	CXCL13	chemokine (C-X-C motif) ligand 13	Multiple_Complex
TC1700007558.hg.1	5.45	5.43	T	T	1.02	CCL7	chemokine (C-C motif) ligand 7	Multiple_Complex
TC1700007559.hg.1	4.04	4.02	T	T	1.01	CCL11	chemokine (C-C motif) ligand 11	Multiple_Complex
TC1700010456.hg.1	5.25	5.24	T	T	1.01	CCL23	chemokine (C-C motif) ligand 23	Coding
TC0400011053.hg.1	3.91	3.91	F	F	1	CXCL10	chemokine (C-X-C motif) ligand 10	Coding
TC1700010454.hg.1	4.99	5.01	T	T	-1.01	CCL16	chemokine (C-C motif) ligand 16	Coding
TC1600008000.hg.1	6.67	6.71	T	T	-1.03	CCL17	chemokine (C-C motif) ligand 17	Coding
TC0900009916.hg.1	4.58	4.86	F	T	-1.21	CCL21	chemokine (C-C motif) ligand 21	Coding
TC0400011015.hg.1	4.68	4.99	T	T	-1.24	CXCL3	chemokine (C-X-C motif) ligand 3	Multiple_Complex
TC0400011054.hg.1	4.01	4.55	F	T	-1.45	CXCL11	chemokine (C-X-C motif) ligand 11	Coding
TC1700009528.hg.1	3.63	4.32	F	T	-1.62	CXCL16	chemokine (C-X-C motif) ligand 16	Multiple_Complex
TC1000010468.hg.1	6.32	7.1	T	T	-1.72	CXCL12	chemokine (C-X-C motif) ligand 12	Multiple_Complex
TC0400012814.hg.1	3.66	4.49	F	F	-1.78	CXCL6	chemokine (C-X-C motif) ligand 6	Multiple_Complex
TC1700010459.hg.1	3.67	4.56	F	T	-1.86	CCL3	chemokine (C-C motif) ligand 3	Multiple_Complex
TC1600007999.hg.1	4.7	5.71	F	T	-2.02	CX3CL1	chemokine (C-X3-C motif) ligand 1	Coding
TC1700007557.hg.1	5.97	7.03	T	T	-2.08	CCL2	chemokine (C-C motif) ligand 2	Multiple_Complex
TC1900006874.hg.1	5.04	6.27	F	T	-2.36	CCL25	chemokine (C-C motif) ligand 25	Coding
TC0900009915.hg.1	6.59	7.86	T	T	-2.41	CCL19	chemokine (C-C motif) ligand 19	Multiple_Complex
TC0500012107.hg.1	10.94	13.54	T	T	-6.06	CXCL14	chemokine (C-X-C motif) ligand 14	Multiple_Complex
Table S3. DABG values in external and internal layer of the intracranial tumor for each gene; GSC (a), ECM (b), chemokines (c), chemokine receptors (d), NK cell activation receptor ligands (e), and NK cell inhibitory receptor ligands (f).

[truncated: 3 more sheets: Table S3d, Table S3e, Table S3f]
